# Supplementary material for: Targeted A-to-G base editing of chloroplast DNA in plants
Source: Nat Plants. 2022 Dec 1;8(12):1378–84. doi: 10.1038/s41477-022-01279-8 (PMC9788985; doi:10.1038/s41477-022-01279-8)
Supplement: Source Data Fig. 1 — Targeted deep sequencing reads. [file 41477_2022_1279_MOESM3_ESM.xlsx]

## Sheet: Fig.1b
		Edited reads										Total reads
		A3	A5	A6	A9	A11	A14	A15	A18	A25	A27
	L-1397N + R-1397C-AD re.1	6046	5087	13712	13935	5435	1919	2336	1405	4559	456	29512
	L-1397N + R-1397C-AD re.2	5076	4032	11295	11436	4401	1490	1922	1181	3784	373	24844
	L-1397N + R-1397C-AD re.3	5347	4429	12535	12758	4774	1656	2085	1311	4038	341	27051
	L-1397N-AD + R-1397N re.1	3902	3622	9433	9449	3759	706	388	84	810	154	22331
	L-1397N-AD + R-1397N re.2	5453	5178	12976	13172	5257	1014	548	124	1191	193	28757
	L-1397N-AD + R-1397N re.3	5330	5023	12690	12792	5097	1023	533	123	1055	185	30225
	Untreated re.1	89	34	78	102	84	54	33	27	207	198	31437
	Untreated re.2	95	34	49	79	69	48	20	32	237	199	29176
	Untreated re.3	82	37	42	53	74	40	14	27	200	133	26647

## Sheet: Fig.1d
		Edited reads										Total reads
		A-26	A-3	A2	A8	A9	A10	A14	A15	A16	A18
	L-1397N + R-1397C-AD re.1	2803	2750	3325	3017	1982	815	795	63	207	172	13066
	L-1397N + R-1397C-AD re.2	2598	2557	3106	2817	1811	796	721	54	222	160	12071
	L-1397N + R-1397C-AD re.3	2665	2635	3192	2788	1871	766	702	55	191	129	12409
	L-1397N-AD + R-1397N re.1	499	252	765	1985	1275	556	458	167	251	323	15033
	L-1397N-AD + R-1397N re.2	401	217	764	1892	1180	495	414	134	208	212	14016
	L-1397N-AD + R-1397N re.3	423	270	814	2037	1181	570	425	125	230	219	14642
	Untreated re.1	12	62	8	37	17	10	54	7	9	15	15122
	Untreated re.2	8	63	13	42	18	11	38	10	15	8	13774
	Untreated re.3	13	56	6	27	21	13	46	13	10	13	13570

## Sheet: Fig.1f
		Edited reads												Total reads
		A-1	C2	A3	A5	A7	A8	A9	A11	A13	A14	A15	A16
	L-1397N + R-1397C-AD re.1	2234	677	12855	2937	14058	6547	5085	7054	1843	4528	258	301	26721
	L-1397N + R-1397C-AD re.2	2062	577	11625	2711	12639	5879	4667	6435	1730	4074	250	319	24700
	L-1397N + R-1397C-AD re.3	2125	648	12042	2829	13302	6271	4837	6786	1798	4162	253	313	25533
	L-1397N-AD + R-1397N re.1	501	1032	7129	2508	9912	6676	4849	4666	3353	3056	1143	1928	27680
	L-1397N-AD + R-1397N re.2	502	1009	7169	2504	10144	6849	4865	4572	3393	3010	1179	1870	28181
	L-1397N-AD + R-1397N re.3	431	759	5521	1876	7654	5091	3663	3549	2596	2379	981	1551	22154
	Untreated re.1	22	17	233	63	193	203	16	166	47	247	45	68	31356
	Untreated re.2	25	23	237	66	194	178	23	149	59	191	48	65	31149
	Untreated re.3	19	23	235	70	185	154	16	165	49	211	37	90	29511
