# Supplementary material for: Targeted A-to-G base editing of chloroplast DNA in plants
Source: Nat Plants. 2022 Dec 1;8(12):1378–84. doi: 10.1038/s41477-022-01279-8 (PMC9788985; doi:10.1038/s41477-022-01279-8)
Supplement: Source Data Fig. 2 — Targeted deep sequencing reads. [file 41477_2022_1279_MOESM4_ESM.xlsx]

## Sheet: Fig.2a
		Edited reads							Total reads
		C2	A3	A7	A8	A9	A11	A14
	WT	30	20	36	17	40	10	19	35362
	AtpsaA#1	481	31671	5350	5301	51	6253	25393	32136
	AtpsaA#2	47942	1166	646	291	207	37505	177	48930
	AtpsaA#3 green	40028	80	141	37	101	44	39	40060
	AtpsaA#3 chimeric	23824	10818	10917	10843	59	68	10753	34500
	AtpsaA#3 pale green	1977	35276	35335	35325	83	55	35320	37193

## Sheet: Fig.2c
		Edited reads													Total reads
		A-4	A-3	A3	A4	C5	A6	A8	A9	C10	A12	C13	C14	A16
	WT	7	15	47	8	14	11	23	14	12	54	11	15	19	26872
	AtrbcL 294#1 L-1397N+R-1397C-AD	932	8964	463	622	300	1069	23769	26911	324	22439	138	526	26152	28180
	AtrbcL 294#2 L-1397N+R-1398C-AD	859	802	154	287	356	396	1011	21256	258	1102	927	1006	6887	22013

## Sheet: Fig.2d
		Edited reads									Total reads
		C-2	A-1	A3	A5	A6	A9	A11	A14	A15
	WT	23	65	29	23	33	51	26	14	17	24777
	rrn16S#1 L-1397N + R-1397C-AD	287	69	57	3537	22880	23090	41	18	16	23252
	rrn16S#6 L-1397N + R-1397C-AD	689	75	45	52	1038	23784	22946	17	18	23841
	rrn16S#13 L-1397N + R-1397C-AD	497	103	2113	95	13056	23535	59	21	17	29282
	rrn16S#20 L-1397N + R-1397C-AD	463	362	34	3318	4575	456	35	8	5	5580
	rrn16S#21 L-1397N + R-1397C-AD	2901	86	60	8828	9997	29843	81	29	31	32049
	rrn16S#32 L-1397N + R-1397C-AD	582	85	67	83	13507	19802	7237	31	18	35436
	rrn16S#37 L-1397C-AD + R-1397N	100	69	290	58	6163	40651	36364	4714	1969	40786
