# Supplementary material for: Targeted A-to-G base editing of chloroplast DNA in plants
Source: Nat Plants. 2022 Dec 1;8(12):1378–84. doi: 10.1038/s41477-022-01279-8 (PMC9788985; doi:10.1038/s41477-022-01279-8)
Supplement: Source Data Fig. 3 — Targeted deep sequencing reads and unprocessed gel image. [file 41477_2022_1279_MOESM5_ESM.xlsx]

## Sheet: Fig.3b
		Edited reads									Total reads
		C2	A3	C6	A7	A8	A9	C10	A11	A14
	Col-0	16	34	7	8	13	24	3	7	14	20515
	AtpasA #3-1	15442	4260	243	19382	19414	449	322	157	19427	19581
	AtpasA #3-2	17691	45	9	90	1522	54	14	1525	17	17734
	AtpasA #3-3	18774	32	5	79	84	25	10	21	74	18972

## Sheet: Fig.3d
		Edited reads					Total reads
		A3	A5	A6	A9	A11
	WT (Col-0)	48	15	6	33	18	20934
	Atrrn16S #9-1	19495	14	15	41	46	19509
	Atrrn16S #9-2	20009	22	51	115	46	20037
	Atrrn16S #9-3	18878	17	13	26	38	18901
	Atrrn16S #9-4	18086	26	526	730	66	18123
	Atrrn16s #23-1	20977	16	72	21016	54	21040
	Atrrn16s #23-2	20142	22	170	20158	41	20252
	Atrrn16s #23-3	17193	20	22	17175	37	17210

## Sheet: Fig.3e
Unprocessed gel image of Fig. 3e
