# Supplementary material for: Targeted A-to-G base editing of chloroplast DNA in plants
Source: Nat Plants. 2022 Dec 1;8(12):1378–84. doi: 10.1038/s41477-022-01279-8 (PMC9788985; doi:10.1038/s41477-022-01279-8)
Supplement: Source Data Fig. 4 — Next-generation sequencing depths. [file 41477_2022_1279_MOESM6_ESM.xlsx]

## Sheet: Fig.4a
	chloropast DNA position	reference sequence	defined SNPs (A to G or C to T or T to C or G to A)	depths of SNPs	total depths
	7868	T	C	158	10429
	17939	C	T	143	11205
	21364	T	C	144	11880
	21366	A	G	310	11600
	41851	T	C	10876	13996
	41854	T	C	764	13271
	41857	T	C	743	13324
	41858	T	C	818	13245
	41862	T	C	13729	13879
	41863	C	T	179	14025
	63177	C	T	190	12092
	66719	C	T	200	11983
	67156	G	A	108	10471
	67193	A	G	108	10448
	78109	C	T	191	13036
	99411	C	T	182	12641
	125881	C	T	265	13164
	125890	C	T	215	13005
	132996	A	G	120	11532
	139238	G	A	170	12671

## Sheet: Fig.4b
	chloropast DNA position	reference sequence	defined SNPs (A to G or C to T or T to C or G to A)	depths of SNPs	total depths
	17939	C	T	175	14673
	21366	A	G	234	14120
	41851	T	C	5624	17278
	41857	T	C	5216	16782
	41858	T	C	5193	16799
	41862	T	C	5237	16667
	41863	C	T	11273	16940
	41868	T	C	257	17356
	42159	T	C	5581	16343
	63177	C	T	201	14363
	78109	C	T	229	15315
	99411	C	T	170	15277
	125881	C	T	223	15928
	139238	G	A	225	15289

## Sheet: Fig.4c
	chloropast DNA position	reference sequence	defined SNPs (A to G or C to T or T to C or G to A)	depths of SNPs	total depths
	21366	A	G	306	19257
	28672	C	T	237	22892
	41851	T	C	22748	23416
	41857	T	C	21001	21661
	41858	T	C	20835	21502
	41862	T	C	21167	21841
	41863	C	T	677	23489
	42159	T	C	2843	22293
	63177	C	T	288	20145
	78109	C	T	303	21256
	99411	C	T	219	21861
	125881	C	T	295	21918
	139238	G	A	273	21729

## Sheet: Fig.4d
	chloropast DNA position	reference sequence	defined SNPs (A to G or C to T or T to C or G to A)	depths of SNPs	total depths
	7868	T	C	136	12220
	17939	C	T	145	12886
	21364	T	C	137	13314
	21366	A	G	310	12858
	63177	C	T	242	13687
	66719	C	T	200	13700
	67146	G	A	122	11829
	67193	A	G	121	12037
	78109	C	T	213	14375
	99411	C	T	184	13461
	101852	A	G	338	13909
	102144	A	G	14663	14703
	102147	A	G	642	13821
	102154	C	T	418	15196
	125881	C	T	292	14508
	125890	C	T	222	14479
	136495	G	A	425	15148
	136502	T	C	616	13771
	136505	T	C	14667	14692
	136797	T	C	326	14099
	139238	G	A	202	13641

## Sheet: Fig.4e
	chloropast DNA position	reference sequence	defined SNPs (A to G or C to T or T to C or G to A)	depths of SNPs	total depths
	17939	C	T	208	15785	1.31771
	21364	T	C	219	16531	1.32478
	21366	A	G	398	15868	2.50819
	63177	C	T	270	16868	1.60066
	66719	C	T	254	16536	1.53604
	78109	C	T	260	17738	1.46578
	99411	C	T	228	16730	1.36282
	101852	A	G	748	17064	4.3835
	102142	T	C	579	16570	3.49427
	102144	A	G	14392	17122	84.0556
	102147	A	G	13951	17215	81.0398
	102149	G	A	184	17941	1.02558
	102154	C	T	582	18069	3.22099
	102171	T	C	191	17485	1.09236
	125890	C	T	285	17140	1.66278
	136478	A	G	199	17667	1.12639
	136495	G	A	663	18360	3.61111
	136502	T	C	14190	17478	81.1878
	136505	T	C	14621	17395	84.0529
	136507	A	G	545	16678	3.26778
	136797	T	C	745	17508	4.2552
	139238	G	A	226	16581	1.36301

## Sheet: Fig.4f
	chloropast DNA position	reference sequence	defined SNPs (A to G or C to T or T to C or G to A)	depths of SNPs	total depths
	4126	C	T	734	67735
	17939	C	T	1211	60599
	21378	G	A	1147	68027
	28672	C	T	915	73102
	63177	C	T	1551	58260
	66719	C	T	813	58591
	78109	C	T	1629	65770
	99411	C	T	1100	68695
	125881	C	T	1716	65710
	125890	C	T	1119	66218
	125958	C	T	752	72461
	127083	G	A	800	68850
	139238	G	A	1305	68500
