# Supplementary material for: Targeted A-to-G base editing of chloroplast DNA in plants
Source: Nat Plants. 2022 Dec 1;8(12):1378–84. doi: 10.1038/s41477-022-01279-8 (PMC9788985; doi:10.1038/s41477-022-01279-8)
Supplement: Source Data Extended Data Fig. 3a — Targeted deep sequencing reads. [file 41477_2022_1279_MOESM7_ESM.xlsx]

## Sheet: Extended Data Fig.3a
	Edited reads
	Left TALE binding																																			Right TALE binding
	T-22	A-21	T-20	G-19	T-18	G-17	T-16	T-15	G-14	T-13	C-12	C-11	G-10	G-9	A-8	A-7	A-6	G-5	A-4	G-3	G-2	A-1	G1	G2	A3	C4	T5	C6	A7	A8	T9	G10	A11	T12	T13	A14	T15	T16	C17	G18	T19	T20	C21	G22	C23	C24	G25	G26	A27
WT	111	14	81	84	78	81	32	144	74	99	123	218	206	76	7	28	21	20	26	59	47	27	31	30	20	15	25	43	36	17	40	38	10	21	9	19	56	22	42	50	65	32	38	57	78	95	101	117	16
AtpsaA #1 L-1397C-AD +R-1397N	110	1040	84	87	100	85	53	170	49	125	200	260	246	80	3	29	17	28	26	41	67	27	26	481	31671	14	26	45	5350	5301	51	19	6253	21	37	25393	62	24	25	45	53	44	45	48	69	88	71	78	16
AtpsaA #2 L-1397C-AD +R-1397N	198	270	232	29	5590	88	98	387	97	115	2765	2125	295	238	54	38	122	126	311	234	352	192	464	47942	1166	29	334	114	646	291	207	53	37505	194	396	177	114	43	81	53	106	84	93	41	31	51	48	57	28
AtpsaA #3 L-1397C-AD +R-1397N	254	1000	125	18	300	29	46	181	33	57	4863	3633	129	259	59	67	127	105	397	223	572	156	173	5218	16665	33	81	320	18389	18377	184	648	609	27	179	17598	57	21	68	23	43	36	106	22	18	16	24	45	12
AtpsaA #4 L-1397N +R-1397C-AD	99	151	124	56	248	51	133	176	110	95	402	350	149	64	50	99	51	186	48	32	159	74	145	11074	36406	172	1981	5973	46544	45457	35991	2222	5262	2365	39956	8483	6596	4887	235	2734	5106	627	391	136	85	79	521	1811	291
AtpsaA #5 L-1397N +R-1397C-AD	201	293	283	100	390	81	232	307	171	165	1038	795	368	255	53	78	140	117	163	81	370	3062	357	14705	69919	409	1818	6616	65896	51697	54510	4130	46129	21006	53510	39325	20944	9277	4020	3389	20800	2727	1119	373	157	182	1688	7430	488
AtpsaA #6 L-1397N +R-1397C-AD	264	598	228	86	461	97	229	326	187	200	2044	700	223	146	63	246	131	533	273	151	820	205	332	11277	68605	354	7737	9818	75554	76250	62453	10252	3238	15597	70697	14618	26440	20500	531	10451	23912	3666	960	325	124	151	1772	8926	1163
AtpsaA #7 L-1397N +R-1397C-AD	146	440	286	77	511	73	174	221	144	174	2362	1060	180	128	59	63	111	113	303	66	381	218	472	35333	37144	888	4076	9142	64058	47251	44600	2520	37404	17481	38110	57320	25336	15624	2961	3844	24521	4670	2169	456	123	145	1741	7353	790
AtpsaA #8 L-1397N +R-1397C-AD	125	40	160	70	211	92	144	202	129	126	235	399	188	56	17	27	33	21	38	39	58	57	58	19415	15541	133	150	895	45818	19103	25013	148	22333	706	26944	28201	17283	3324	13895	125	21450	1813	244	113	101	135	178	343	128
AtpsaA #9 L-1397C-AD +R-1397N	110	357	159	27	233	43	84	144	64	79	1146	754	91	91	34	26	67	105	105	33	190	79	125	5699	27494	170	2844	4721	31224	31506	26670	4057	5396	6137	27144	10667	11465	7577	485	4281	9680	1538	760	177	54	58	1543	6179	386
AtpsaA #10 L-1397C-AD +R-1397N	52	118	91	36	188	51	79	146	58	62	312	278	98	59	17	12	36	58	53	24	177	43	95	9777	20456	122	541	2034	29621	29638	24098	1271	11633	8107	21757	18005	5041	2288	348	1801	6042	586	393	121	51	74	689	2426	87
AtpsaA #11 L-1397C-AD +R-1397N	661	3610	1256	73	1996	67	197	540	124	309	33498	24358	751	2682	704	579	1298	1116	2268	1704	3709	2114	783	21844	49205	153	1411	1725	25436	23064	1417	2615	10576	204	12673	10599	182	62	133	134	290	135	328	100	116	112	214	360	53
AtpsaA #12 L-1397N +R-1397C-AD	140	33	221	97	199	110	210	215	168	172	194	476	175	56	24	28	44	31	37	59	77	33	67	81	81	142	64	116	148	228	114	78	59	123	156	126	107	52	120	113	228	119	183	140	141	140	94	66	62
AtpsaA #13 L-1397N +R-1397C-AD	78	22	127	36	151	53	109	118	88	118	119	265	89	34	14	17	26	19	27	29	53	37	38	52	75	100	39	97	87	171	57	56	41	82	128	71	64	35	70	75	132	81	113	81	84	75	58	38	35
AtpsaA #14 L-1397N +R-1397C-AD	69	20	106	43	136	53	103	120	107	74	121	253	76	40	27	11	29	17	23	35	31	27	30	48	54	93	40	85	86	145	52	59	35	71	92	98	58	23	86	75	129	68	131	89	96	81	50	40	39
AtpsaA #15 L-1397N +R-1397C-AD	62	16	85	25	101	33	78	83	51	61	82	184	58	26	15	10	23	7	15	24	39	31	14	962	48	57	34	61	87	138	66	40	25	60	162	95	42	31	58	56	76	74	90	58	63	66	33	30	23
AtpsaA #16 L-1397C-AD +R-1397N	265	476	297	23	681	36	83	208	67	125	14344	9966	217	767	105	133	231	293	370	587	1357	251	315	14538	19704	60	112	536	21430	21138	437	1009	536	96	350	16078	80	17	94	53	109	53	158	57	60	49	68	102	22
AtpsaA #17 L-1397C-AD +R-1397N	68	46	77	31	103	22	55	77	45	44	2172	1412	68	143	16	6	18	59	32	128	328	38	42	935	23308	37	43	155	14814	14737	129	212	72	45	117	14321	51	17	51	28	88	34	54	31	38	35	28	37	19
AtpsaA #18 L-1397C-AD +R-1397N	289	502	187	67	306	70	116	198	92	137	6880	4951	169	591	90	66	146	225	272	454	1733	332	454	13103	44525	126	139	712	31999	28381	904	1295	653	111	3336	721	96	36	112	105	172	109	188	86	120	97	96	82	43
AtpsaA #19 L-1397C-AD +R-1397N	341	794	426	56	669	73	145	290	95	194	17114	11569	254	1202	183	160	275	667	521	707	1268	514	937	52259	5817	111	214	662	36302	41121	5885	1153	1177	135	612	5934	113	27	129	72	159	106	191	100	109	122	104	130	37
AtpsaA #20 L-1397C-AD +R-1397N	214	3651	281	27	460	26	72	195	38	82	19013	15076	472	1410	299	141	281	401	598	1007	1878	3358	363	3740	23403	87	89	1170	20813	20179	389	2138	1284	65	333	20260	79	19	67	31	83	42	145	33	56	47	46	130	17
[truncated: 7 more columns]
