# Supplementary material for: Targeted A-to-G base editing of chloroplast DNA in plants
Source: Nat Plants. 2022 Dec 1;8(12):1378–84. doi: 10.1038/s41477-022-01279-8 (PMC9788985; doi:10.1038/s41477-022-01279-8)
Supplement: Source Data Extended Data Fig. 4a — Targeted deep sequencing reads data. [file 41477_2022_1279_MOESM8_ESM.xlsx]

## Sheet: Extended Data Fig.4a
	Edited reads																						Total reads
	A-4	A-3	C-2	A-1	A1	C2	A3	A4	C5	A6	C7	A8	A9	C10	C11	A12	C13	C14	C15	A16	C17	C18
WT	7	15	15	12	18	11	47	8	14	11	12	23	14	12	19	54	11	15	25	19	19	26	26872
AtrbcL H294 #1 L-1397N +R-1397C-AD	932	8964	17	83	232	49	463	622	300	1069	1	23769	26911	324	42	22439	138	526	420	26152	78	79	28180
AtrbcL H294 #2 L-1397N +R-1397C-AD	859	802	22	47	90	37	154	287	356	396	9	1011	21256	258	78	1102	927	1006	154	6887	38	63	22013
AtrbcL H294 #3 L-1397C-AD +R-1397N	19	11	12	3	12	12	48	12	15	48	15	76	24296	18	11	88	8	24	23	8090	24	21	25143
AtrbcL H294 #4 L-1397C-AD +R-1397N	22	75	8	11	19	11	35	44	79	227	8	2815	14003	11	17	2436	38	43	8	13987	16	8	14299
AtrbcL H294 #5 L-1397C-AD +R-1397N	14	596	7	10	10	7	36	579	30	109	10	7655	19163	12	6	133	46	55	21	10534	23	8	19297
AtrbcL H294 #6 L-1397C-AD +R-1397N	344	12797	13	17	39	20	65	160	120	105	15	490	14073	67	20	12724	62	114	52	16523	19	15	16833
