# Supplementary material for: Targeted A-to-G base editing of chloroplast DNA in plants
Source: Nat Plants. 2022 Dec 1;8(12):1378–84. doi: 10.1038/s41477-022-01279-8 (PMC9788985; doi:10.1038/s41477-022-01279-8)
Supplement: Source Data Extended Data Fig. 5 — Targeted deep sequencing reads data. [file 41477_2022_1279_MOESM9_ESM.xlsx]

## Sheet: Sheet1
		Edited reads																		Total reads
		A-3	C-2	A-1	C1	C2	A3	C4	A5	A6	C7	C8	A9	C10	A11	C12	C13	A14	A15
	WT	15	23	65	28	26	29	35	23	33	24	31	51	20	26	39	18	14	17	24777
	At16s rRNA#1 L-1397N +R-1397C-AD	13	287	69	20	28	57	159	3537	22880	108	22	23090	29	41	65	54	18	16	23252
	At16s rRNA#2 L-1397N +R-1397C-AD	41	570	111	25	44	68	159	49	486	222	61	16512	100	35	109	81	19	24	24513
	At16s rRNA#3 L-1397N +R-1397C-AD	19	357	83	20	28	29	68	51	255	57	44	414	178	69	42	32	18	12	24906
	At16s rRNA#4 L-1397N +R-1397C-AD	12	52	122	29	25	46	61	80	25991	24	26	25978	27	37	29	24	18	18	26056
	At16s rRNA#5 L-1397N +R-1397C-AD	48	7145	99	25	37	36	116	41	446	116	45	11353	96	45	66	39	18	18	24625
	At16s rRNA#6 L-1397N +R-1397C-AD	20	689	75	21	25	45	90	52	1038	84	37	23784	22	22946	21	26	17	18	23841
	At16s rRNA#7 L-1397N +R-1397C-AD	76	917	160	18	43	60	203	120	1820	206	50	17713	27	218	136	100	14	19	17817
	At16s rRNA#8 L-1397N +R-1397C-AD	254	20690	98	19	39	77	199	49	1179	200	67	20824	57	54	120	96	15	13	21167
	At16s rRNA#9 L-1397N +R-1397C-AD	73	3626	75	12	67	42	101	51	664	155	41	8829	312	31	50	38	16	20	18982
	At16s rRNA#10 L-1397N +R-1397C-AD	32	5664	74	21	18	21	28	21	142	35	24	12040	44	28	22	21	9	12	19395
	At16s rRNA#11 L-1397N +R-1397C-AD	44	711	114	24	34	52	204	62	432	218	56	10933	462	55	70	63	18	14	29764
	At16s rRNA#12 L-1397N +R-1397C-AD	83	1122	121	32	40	55	155	79	793	174	56	1468	368	69	80	61	14	12	25062
	At16s rRNA#13 L-1397N +R-1397C-AD	67	497	103	26	46	2113	181	95	13056	111	44	23535	91	59	118	93	21	17	29282
	At16s rRNA#14 L-1397N +R-1397C-AD	56	665	63	26	33	80	71	51	11913	82	27	1100	178	47	53	35	31	19	25487
	At16s rRNA#15 L-1397N +R-1397C-AD	47	1193	90	21	33	58	159	51	607	169	53	14789	269	51	70	54	15	23	26117
	At16s rRNA#16 L-1397N +R-1397C-AD	133	1332	138	30	76	127	259	91	1124	301	68	1591	608	72	93	73	34	22	27312
	At16s rRNA#17 L-1397N +R-1397C-AD	25	555	107	25	33	46	129	38	567	114	33	14214	148	127	59	40	20	13	25968
	At16s rRNA#18 L-1397C-AD +R-1397N	10	17	64	37	23	30	28	40	34	33	35	47	27	30	18	17	10	14	25018
	At16s rRNA#19 L-1397C-AD +R-1397N	25	44	68	33	45	85	80	44	953	36	40	30878	43	50	122	147	74	290	30950
	At16s rRNA#20 L-1397N +R-1397C-AD	45	463	362	4	16	34	47	3318	4575	7	1	456	120	35	26	22	8	5	5580
	At16s rRNA#21 L-1397N +R-1397C-AD	41	2901	86	35	44	60	135	8828	9997	137	36	29843	42	81	78	46	29	31	32049
	At16s rRNA#22 L-1397N +R-1397C-AD	138	14700	79	21	66	132	231	60	1345	185	37	15176	282	69	87	82	45	27	29586
	At16s rRNA#23 L-1397N +R-1397C-AD	58	662	87	22	57	73	144	75	600	137	50	1306	295	65	46	43	20	20	36454
	At16s rRNA#24 L-1397N +R-1397C-AD	40	303	75	34	48	68	70	64	430	59	19	32769	24	58	30	33	21	21	33212
	At16s rRNA#25 L-1397N +R-1397C-AD	33	509	38	17	31	45	81	63	490	84	22	688	186	45	21	21	13	8	21180
	At16s rRNA#26 L-1397N +R-1397C-AD	51	519	45	11	44	56	71	40	530	55	14	764	127	56	17	22	31	20	21885
	At16s rRNA#27 L-1397N +R-1397C-AD	65	947	84	12	39	105	174	77	1186	192	40	9978	187	72	72	67	19	17	21242
	At16s rRNA#28 L-1397N +R-1397C-AD	72	1019	113	28	67	114	122	73	843	122	28	1468	284	82	49	46	30	22	37468
	At16s rRNA#29 L-1397N +R-1397C-AD	82	1153	160	39	70	149	279	104	1042	164	32	8710	458	105	75	79	34	139	39440
	At16s rRNA#30 L-1397N +R-1397C-AD	87	951	117	35	90	67	184	151	14961	106	26	22048	97	111	77	82	39	24	35592
	At16s rRNA#31 L-1397N +R-1397C-AD	41	391	73	45	52	102	52	70	719	61	27	10804	111	73	21	33	46	20	39011
	At16s rRNA#32 L-1397N +R-1397C-AD	50	582	85	27	54	67	100	83	13507	80	14	19802	137	7237	36	37	31	18	35436
	At16s rRNA#33 L-1397N +R-1397C-AD	22	2873	26	7	25	32	39	24	129	50	12	3110	73	38	26	12	6	14	16683
	At16s rRNA#34 L-1397N +R-1397C-AD	20	451	26	13	24	51	36	33	247	46	12	561	152	37	14	17	9	4	14228
	At16s rRNA#35 L-1397C-AD +R-1397N	11	28	34	13	15	25	7	34	10	7	5	38	6	39	5	9	11	10	16555
	At16s rRNA#36 L-1397C-AD +R-1397N	31	63	51	36	73	304	227	540	1481	75	24	33971	35	244	589	914	459	1141	34487
	At16s rRNA#37 L-1397C-AD +R-1397N	22	100	69	34	88	290	160	58	6163	68	20	40651	96	36364	16	172	4714	1969	40786
