# Supplementary material for: Targeted A-to-G base editing of chloroplast DNA in plants
Source: Nat Plants. 2022 Dec 1;8(12):1378–84. doi: 10.1038/s41477-022-01279-8 (PMC9788985; doi:10.1038/s41477-022-01279-8)
Supplement: Source Data Extended Data Fig. 6 — Targeted deep sequencing reads data. [file 41477_2022_1279_MOESM10_ESM.xlsx]

## Sheet: Sheet1
		Edited reads																		Total reads
		A-3	C-2	A-1	C1	C2	A3	C4	A5	A6	C7	C8	A9	C10	A11	C12	C13	A14	A15
	WT (Col-0)	11	16	23	14	16	48	20	15	6	5	21	33	8	18	6	8	10	14	20934
Resistant lines	Atrrn16S #9-1	11	12	41	13	27	19495	24	14	15	12	22	41	8	46	10	11	12	14	19509
	Atrrn16S #9-2	19	109	28	22	28	20009	20	22	51	79	42	115	150	46	17	14	11	13	20037
	Atrrn16S #9-3	13	12	34	17	22	18878	15	17	13	17	13	26	8	38	11	6	17	12	18901
	Atrrn16S #9-4	34	476	30	19	29	18086	21	26	526	197	47	730	281	66	54	49	24	20	18123
	Atrrn16S #9-5	17	148	24	14	9	11077	13	22	91	115	21	150	209	24	18	14	10	6	11090
	Atrrn16S #9-6	19	25	19	17	14	14372	11	19	9	12	11	38	12	30	7	6	10	8	14405
	Atrrn16S #9-7	8	14	14	11	19	12007	14	17	6	11	6	28	8	30	6	3	12	5	12063
	Atrrn16S #9-8	14	141	16	16	12	12011	11	22	92	91	21	119	194	43	26	22	9	3	12041
	Atrrn16S #9-9	14	23	20	17	11	14009	9	17	7	6	12	26	9	23	12	6	5	5	14024
	Atrrn16S #9-10	7	28	24	14	11	11752	8	16	11	12	14	18	7	16	11	10	13	8	11784
	Atrrn16S #9-11	13	67	15	16	20	12659	9	28	61	54	7	75	114	34	7	7	8	7	12660
	Atrrn16S #9-12	13	25	30	22	8	12006	10	12	8	10	11	21	7	36	6	6	9	11	12017
	Atrrn16S #9-13	3	15	13	8	12	8227	9	11	6	5	4	29	18	17	8	1	5	2	8318
	Atrrn16S #9-14	11	17	23	12	11	12332	6	11	10	11	6	8	8	29	5	9	9	6	12332
	Atrrn16S #9-15	15	81	32	13	11	12891	10	18	50	48	13	133	90	28	19	14	8	7	12891
	Atrrn16S #23-1	16	11	39	20	21	20977	27	16	72	11	20	21016	14	54	10	15	18	21	21040
	Atrrn16S #23-2	29	138	35	17	20	20142	17	22	170	130	27	20158	25	41	44	41	11	11	20252
	Atrrn16S #23-3	14	29	33	23	13	17193	19	20	22	20	19	17175	8	37	7	7	19	11	17210
	Atrrn16S #23-4	9	27	24	13	8	9927	6	16	11	17	8	9863	6	29	14	8	11	3	9936
	Atrrn16S #23-5	16	29	24	7	6	10256	8	14	16	9	7	10239	10	20	14	6	9	7	10263
	Atrrn16S #23-6	13	19	35	18	10	13742	9	11	13	18	5	13731	10	19	12	8	12	2	13754
	Atrrn16S #23-7	7	20	17	14	5	11228	10	18	4	12	10	11213	6	26	5	2	9	8	11238
	Atrrn16S #23-8	11	123	27	14	15	11609	5	22	57	132	35	11574	25	32	43	31	7	1	11655
	Atrrn16S #23-9	6	37	17	8	9	10622	13	22	16	29	4	10614	8	17	13	9	8	4	10636
	Atrrn16S #23-10	13	18	25	13	6	9680	6	12	4	8	3	9675	4	19	7	3	7	2	9684
	Atrrn16S #23-11	9	26	23	17	15	9664	7	12	11	17	8	9656	9	18	8	9	6	6	9677
	Atrrn16S #23-12	10	22	17	6	12	8323	4	15	13	18	7	8317	7	15	6	7	7	4	8330
	Atrrn16S #23-13	5	52	15	11	10	8433	4	18	41	62	7	8423	15	17	23	21	5	3	8460
	Atrrn16S #23-14	13	67	22	14	12	11616	3	18	43	62	15	11600	15	14	17	19	5	2	11690
	Atrrn16S #23-15	6	38	20	14	11	9142	4	12	14	36	13	9140	4	17	14	10	7	5	9189
Sensitive lines	Atrrn16S #9-1	23	92	20	17	9	265	34	30	306	31	20	1301	33	131	25	9	10	12	19682
	Atrrn16S #9-2	10	97	38	22	11	505	26	64	669	15	13	1063	8	43	9	8	8	10	18500
	Atrrn16S #9-3	15	20	21	11	10	723	12	8	34	25	10	15874	19	24	16	7	11	9	16617
	Atrrn16S #9-4	34	103	22	24	26	510	36	25	19922	19	12	20012	13	31	26	75	16	12	20624
	Atrrn16S #23-1	8	65	37	17	20	230	27	14	19214	17	12	19371	11	38	11	18	22	13	19459
	Atrrn16S #23-2	8	16	33	16	15	305	19	14	25	9	12	177	7	31	12	11	4	15	22141
	Atrrn16S #23-3	15	30	25	12	9	949	26	27	17670	11	15	18098	4	64	8	9	11	13	19031
